# Supplementary material for: Design, Synthesis and Antifungal/Nematicidal Activity of Novel 1,2,4-Oxadiazole Derivatives Containing Amide Fragments
Source: Int J Mol Sci. 2022 Jan 29;23(3):1596. doi: 10.3390/ijms23031596 (PMC8836147; doi:10.3390/ijms23031596)
Supplement: Supplementary file 1 [file ijms-23-01596-s001.zip]

Archive with 5 entries (5 files):
- ijms-1538108-SM.pdf
- video 1.mp4
- video 2.mp4
- video 3.mp4
- video 4.mp4
